# Supplementary material for: ORAI1-Regulated Gene Expression in Breast Cancer Cells: Roles for STIM1 Binding, Calcium Influx and Transcription Factor Translocation
Source: Int J Mol Sci. 2022 May 24;23(11):5867. doi: 10.3390/ijms23115867 (PMC9180186; doi:10.3390/ijms23115867)
Supplement: Supplementary file 1 [file ijms-23-05867-s001.zip]

Archive with 1 entries (1 files):
- ijms-1691100-supplementary.pdf
